# Supplementary material for: Super-Resolution Imaging Reveals Dynamic Reticular Cytoophidia
Source: Int J Mol Sci. 2022 Oct 2;23(19):11698. doi: 10.3390/ijms231911698 (PMC9569780; doi:10.3390/ijms231911698)
Supplement: Supplementary file 1 [file ijms-23-11698-s001.zip]

Archive with 1 entries (1 files):
- ijms-1905957-supplementary.pdf
